# Supplementary material for: ReportFlow: an application for EEG visualization and reporting using cloud platform
Source: BMC Med Inform Decis Mak. 2021 Jan 6;21:7. doi: 10.1186/s12911-020-01369-7 (PMC7789295; doi:10.1186/s12911-020-01369-7)
Supplement: Supplementary file 1 — Additional file 1. Pseudo-code of the NetworkFlow application according to the role of the user. [file 12911_2020_1369_MOESM1_ESM.txt]

# Pseudo code
Switch (type of user):
 
    technician:
 
        outcome = BrowseLocalFolder()
        password = Generate(radom)
 
        encodedOutcome = 3DesEncode(password, outcome)
 
 
        foreach Q(doctor) as GetDoctorsPksFromCloud():
 
            encodedPwd = E(password, Q(doctor))
            putDataInCloud(encodedPwd, OutcomeCloudFolder(this))
 
        codedCrc = E(Crc(), P(my)) 
 
        putDataInCloud(encodedOutcome, OutcomeCloudFolder(this))
        putDataInCloud(check, OutcomeCloudFolder(this))
 
    doctor:
 
        if operation == “getNextReport”:
 
            outcomeCloudFolder = NextEncodedCloudOutcomeFolder()
 
            codedCrc = GetFromCloud(outcomeCloudFolder)
 
            check = CheckCrc(codedCrc)
 
            if not isCrcValid(codedCrc):
                end
 
            encodedOutcome = GetFromCloud(outcomeCloudFolder)
            myEncodedPwd = GetFromCloud(outcomeCloudFolder)
 
            password = D(myEncodedPwd,P(my))
 
            outcome = 3DesDecode(password, encodedOutcome)
 
            MoveToCloudTrash(outcomeCloudFolder)
 
            conclusion = WriteReport()
 
            StoreLocal(conclusion + outcome)
 
        elif operation == “sendReport”:
 
            doctorReport = BrowseLocalFolder()
 
            password = Generate(random)
            encodedDoctorReport = 3DesEncode(password, doctorReport)
 
            foreach Q(administrative) as GetAdministrativesPksFromCloud():
 
                encodedPwd = E(password, Q(administrative))
                putDataInCloud(encodedPwd, ReportCloudFolder(this))
 
            check = E(Crc(), P(my))
            putDataInCloud(doctorReport, ReportCloudFolder(this))
            putDataInCloud(check, ReportCloudFolder(this))
 
            DeleteFromCloud(outcomeCloudFolder)
                
    administrative:
 
            reportCloudFolder = NextEncodedCloudReportFolder()
 
            codedCrc = GetFromCloud(reportCloudFolder)
 
            if not isCrcValid(codedCrc):
                end
 
            encodedDoctorReport = GetFromCloud(reportCloudFolder)
            allEncodedPassword = GetFromCloud(allEncodedPwd, reportCloudFolder)
            myEncodedPwd = GetFromCloud(encodedDoctorReport)
 
            PutDataInCloud(encodedDoctorReport, ArchiveCloudFolder(this))
            PutDataInCloud(allEncodedPassword, ArchiveCloudFolder(this))
            DeleteFromCloud(encodedDoctorReport)
 
            password = D(myEncodedPwd,P(my))
            outcome = 3DesDecode(password, encodedOutcome)
 
            if requested
                SendOutcomeToPatient(outcome)
